# Supplementary material for: Characterization of Si and SiO2 in Dust Emitted during Granite Polishing as a Function of Cutting Conditions
Source: Materials (Basel). 2022 Jun 2;15(11):3965. doi: 10.3390/ma15113965 (PMC9182374; doi:10.3390/ma15113965)
Supplement: Supplementary file 1 [file materials-15-03965-s001.zip]

Archive with 1 entries (1 files):
- materials-1700591-supplementary.pdf
